# Supplementary material for: Vapor-Phase Anion Exchange in CH3NH3PbBr3 Perovskite Films: Continuous Bandgap Tuning and HI-Mediated Corrosion of ITO Substrates
Source: Micromachines (Basel). 2026 Jun 29;17(7):797. doi: 10.3390/mi17070797 (PMC13413708; doi:10.3390/mi17070797)
Supplement: Supplementary file 1 [file micromachines-17-00797-s001.zip]

Archive with 1 entries (1 files):
- micromachines-4363176-supplementary.pdf
